# Supplementary material for: Extracts from Wallis Sponges Inhibit Vibrio harveyi Biofilm Formation
Source: Microorganisms. 2023 Jul 6;11(7):1762. doi: 10.3390/microorganisms11071762 (PMC10383632; doi:10.3390/microorganisms11071762)
Supplement: Supplementary file 1 [file microorganisms-11-01762-s001.zip]

Archive with 1 entries (1 files):
- microorganisms-2470603-supplementary.pdf
